# Supplementary material for: A problem‐based approach to understanding public support for referendums
Source: Eur J Polit Res. 2020 Jan 7;59(3):538–54. doi: 10.1111/1475-6765.12368 (PMC7508180; doi:10.1111/1475-6765.12368)
Supplement: Supplementary file 1 — Table A1: Democratic norms across representative ideals Table A2: Correlation between representative ideals and democratic norms Table A3: Multilevel regression explaining support for referendums with representation ideals Table A4: Multilevel regression explaining support for referendums by interaction between experience with referendums and dissatisfaction with the listening function ( across different operationalizations of experience with referendums) Table A5: Multilevel regression explaining support for referendums with experience with referendums (across different operationalizations) Table A6: Multilevel regression explaining support for referendums with interactions between indicators for satisfaction and rep. ideals Table A7: Multilevel regression explaining support for referendums with different types of dissatisfaction Table A8: Multilevel regression explaining support for referendums without satisfaction with democracy [file EJPR-59-538-s001.do]

**************************************
*Code for paper:
*Werner, H., Marien, S. & Felicetti, A. (2019). A problem-based approach to understanding public support for referendums
**************************************

set more off
clear all
*data: ESS Wave 6, 2012. Available at: https://www.europeansocialsurvey.org/data/download.html?r=6

*Preparing data 

encode cntry, gen(country)
fre country
xtset country

***********************************************
*** Dependent variable: Support for referendums

gen dv=votedir

***Independent variables

*representative ideals
gen rep_ideal = chpldm
recode rep_ideal (5=3) (.c=4)
la de rep_ideal 1"Listener model" 2"Leader model" 3"Depends" 4"Don't Know", modify
la var rep_ideal rep_ideal

*choice between listen or leader model
gen listenlead = chpldm 
recode listenlead (2=0) (5=.)

*dissatisfaction listening
gen Listen_eva=chpldmc
recode Listen_eva (10=0) (9=1) (8=2) (7=3) (6=4) (5=5) (4=6) (3=7) (2=8) (1=9) (0=10) 

*dissatisfaction leading
gen Lead_eva=stpldmc
recode Lead_eva (10=0) (9=1) (8=2) (7=3) (6=4) (5=5) (4=6) (3=7) (2=8) (1=9) (0=10) 

*dissatisfaction combined
gen trstdelev=chpldmc
replace trstdelev=stpldmc if chpldm==2
gen dissat = trstdelev
recode dissat (10=0) (9=1) (8=2) (7=3) (6=4) (5=5) (4=6) (3=7) (2=8) (1=9) (0=10)

***Covariates

*political trust 
egen poltrust=rowmean(trstprt trstplt trstplc trstlgl trstprl)

*political interest
recode polintr (1=4) (4=1) (2=3) (3=2)
recode polintr (1=0) (2=1) (3=2) (4=3)
la de polintr 0"No interested" 1"Hardly" 2"Quite" 3"Very interested", modify

*Sex:
recode gndr (2=0)
la var gndr "Male"
la de gndr 0"Female" 1"Male", modify
la val gndr gndr

*Recoding level of education:
recode eisced (1=0 "Primary education") (2=1 "Lower secondary") (3/4=3 "Upper secondary") (5=4 "Advanced VT") (6/7=5 "University") (55=.), gen(education)

*Vote for the incumbent:
*Parties in goverment during the field of the survey as coded as 1, others as 0.

gen voteincumbent=0
gen voteal=0
gen votebe=0
gen votebg=0
gen votech=0
gen votecy=0
gen votecz=0
gen votede=0
gen votedk=0
gen voteee=0
gen votees=0
gen votefi=0
gen votefr=0
gen votehu=0
gen votegb=0
gen voteie=0
gen voteil=0
gen voteis=0
gen voteit=0
gen votelt=0
gen votenl=0
gen voteno=0
gen votepl=0
gen votept=0
gen voteru=0
gen votese=0
gen votesi=0
gen votesk=0
gen voteua=0
gen votexk=0

replace voteal=1 if prtvtal==2
replace votebe=1 if prtvtcbe==13 | prtvtcbe==12 | prtvtcbe==2 | prtvtcbe==9 | prtvtcbe==5
replace votebg=1 if prtvtcbg==1
replace votech=1 if prtvtdch==1 | prtvtdch==2 | prtvtdch==3 | prtvtdch==4
replace votecy=1 if prtvtacy==1
replace votecz=1 if prtvtccz==3 | prtvtccz==4 | prtvtccz==5
replace votede=1 if prtvdde2==2 | prtvdde2==4
replace votedk=1 if prtvtcdk==1 | prtvtcdk==2 | prtvtcdk==4
replace voteee=1 if prtvtdee==1 | prtvtdee==3
replace votees=1 if prtvtces==1
replace votefi=1 if prtvtcfi==1 | prtvtcfi==13 | prtvtcfi==14 | prtvtcfi==12 | prtvtcfi==5 | prtvtcfi==2
replace votefr=1 if prtvtcfr==9 | prtvtcfr==12 | prtvtcfr==7
replace votegb=1 if prtvtgb==1 | prtvtgb==3
replace votehu=1 if prtvtdhu==3 
replace voteie=1 if prtvtaie==2 | prtvtaie==5
replace voteil=1 if prtvtbil==2 | prtvtbil==9 | prtvtbil==4 | prtvtbil==7 | prtvtbil==6
replace voteis=1 if prtvtais==1 | prtvtais==4
replace voteit=1 if prtvtbit==1 | prtvtbit==8 | prtvtbit==5 | prtvtbit==6
replace votelt=1 if prtvalt1==3 | prtvalt1==8 | prtvalt1==9
replace votenl=1 if prtvtenl==1 | prtvtenl==2
replace voteno=1 if prtvtano==2 | prtvtano==3 | prtvtano==6
replace votepl=1 if prtvtcpl==2 
replace votept=1 if prtvtbpt==2 | prtvtbpt==10
replace voteru=1 if prtvtcru==1
replace votese=1 if prtvtbse==1 | prtvtbse==2 | prtvtbse==3 | prtvtbse==5
replace votesi=1 if prtvtdsi==1 | prtvtdsi==3 | prtvtdsi==4 | prtvtdsi==5 | prtvtdsi==8
replace votesk=1 if prtvtcsk==3
replace voteua=1 if prtvtcua==5
replace votexk=1 if prtvtxk==13 | prtvtxk==6

replace voteincumbent=1 if voteal==1 | votebe==1 | votebg==1 | votech==1 | votecy==1 ///
| votecz==1 | votede==1 | votedk==1 | voteee==1 | votees==1 | votefi==1 | votefr==1 ///
| votegb==1 | votehu==1 | voteie==1 | voteil==1 | voteis==1 | ///
voteit==1 | votelt==1 | votenl==1 | voteno==1 | votepl==1 | votept==1 ///
| voteru==1 | votese==1 | votesi==1 ///
| votesk==1 | voteua==1 | votexk==1

fre voteincumbent

*gen experience variable
*national referendums since 1970, source: c2d database
gen exp =.
replace exp= 21 if cntry == "LT"
replace exp= 10 if cntry == "DE"
replace exp= 3 if cntry == "NL"
replace exp= 8 if cntry == "RU"
replace exp= 2 if cntry == "XK" //not in database, source: SUDD database
replace exp= 12 if cntry == "HU"
replace exp= 31 if cntry == "FR"
replace exp= 5 if cntry == "UK"
replace exp= 4 if cntry == "FI"
replace exp= 4 if cntry == "PT"
replace exp= 3 if cntry == "CZ"
replace exp= 14 if cntry == "IS"
replace exp= 11 if cntry == "EE"
replace exp= 39 if cntry == "IE"
replace exp= 2 if cntry == "BE"
replace exp= 8 if cntry == "ES"
replace exp= 16 if cntry == "SE"
replace exp= 18 if cntry == "SK"
replace exp= 6 if cntry == "UK"
replace exp= 23 if cntry == "SI"
replace exp= 6 if cntry == "BG"
replace exp= 23 if cntry == "DK"
replace exp= 17 if cntry == "PL"
replace exp= 6 if cntry == "NO"
replace exp= 645 if cntry == "CH"
replace exp= 82 if cntry == "IT"
replace exp= 6 if cntry == "CY"
replace exp= 4 if cntry == "AL"
replace exp= 0 if cntry == "IL"


********************************************************************************
*Figures and Tables presented in paper
********************************************************************************

*Figure 1
collapse (mean) meandv= dv (sd) sd= dv, by(rep_ideal)
gen lb=mean-sd/2
gen ub=mean+sd/2

*graph
twoway  (bar mean rep_ideal) (rcap lb ub rep_ideal)
graph play graph

*run do file from top until Figure 1


*Table 1
*Evaluations listen
mixed dv c.Listen_eva stfdem i.voteincumbent ppltrst polintr lrscale gndr i.education agea [pweight=pweight] if rep_ideal==1  || country:


*evaluations lead
mixed dv c.Lead_eva stfdem i.voteincumbent ppltrst polintr lrs gndr i.education agea [pweight=pweight] if rep_ideal==2 || country:

*Figure 2
mixed dv c.dissat##i.listenlead stfdem i.voteincumbent ppltrst polintr lrs gndr i.education agea [pweight=pweight] || country:
margins, over(listenlead) at(dissat=(0(1)10))
marginsplot
fre dissat


********************************************************************************
*random slope models

*Table 2
*Model I
mixed dv Listen_eva stfdem i.voteincumbent ppltrst polintr lrs gndr i.education agea [pweight=pweight] if listenlead==1 || country: Listen_eva

*Model II
histogram exp //obviously very weird distribution due to switzerland
*employing different strategies: Switzerland is exluded in main analysis, other transformations in appendix
mixed dv Listen_eva exp stfdem i.voteincumbent ppltrst polintr lrs gndr i.education agea [pweight=pweight]  if listenlead==1  & cntry!= "CH"|| country: Listen_eva

*Model III
mixed dv c.Listen_eva##c.exp stfdem i.voteincumbent ppltrst polintr lrs gndr i.education agea [pweight=pweight] if listenlead==1  & cntry!= "CH"|| country: Listen_eva

*Figure 3
mixed dv Listen_eva stfdem i.voteincumbent ppltrst polintr lrs gndr i.education agea  if listenlead==1  || country: Listen_eva
predict slope1 intercept1, reffects
generate slope = _b[Listen_eva] + slope1
predict se1 se2, reses

table cntry, contents(mean se1)
gen CI_l= slope -1.96*se1
gen CI_u=slope +1.96*se1

table cntry, contents(mean slope mean CI_l mean CI_u)
sum slope // for reference line
graph hbar (mean)slope, over(country, sort(1) descending)

*Figure 4
mixed dv c.Listen_eva##c.exp stfdem i.voteincumbent ppltrst polintr lrs gndr i.education agea [pweight=pweight] if listenlead==1  & cntry!= "CH"|| country: Listen_eva
margins, dydx(Listen_eva) at(exp=(0(5)100)) vsquish
marginsplot

*********************************************************************************
***APPENDIX

*Table A1: support for democratic norms across representation ideals
tabstat implvdm fairelc cttresa medcrgv oppcrgv , by(rep_ideal)

*Table A2: support for democratic norms across representation ideals
pwcorr implvdm fairelc cttresa medcrgv oppcrgv listenlead, sig
reg implvdm fairelc cttresa medcrgv oppcrgv listenlead

*Table A3. ML rergession of support for referendums on representation ideal
mixed dv i.listenlead stfdem i.voteincumbent ppltrst polintr lrs gndr i.education agea [pweight=pweight]  || country:

*Table A5. different switzerland specifications
*Log
gen explog=ln(exp) 
*cap switzerland at 100
gen expcap =exp
replace expcap = 100 if cntry =="CH"

*including Switzerland as it is
mixed dv c.Listen_eva##c.exp stfdem i.voteincumbent ppltrst polintr lrs gndr i.education agea [pweight=pweight] if listenlead==1  || country: Listen_eva
*using logtranformation
mixed dv c.Listen_eva##c.explog stfdem i.voteincumbent ppltrst polintr lrs gndr i.education agea [pweight=pweight] if nomiss==1 || country: Listen_eva
*using cap
mixed dv c.Listen_eva##c.expcap stfdem i.voteincumbent ppltrst polintr lrs gndr i.education agea [pweight=pweight] if nomiss==1 || country: Listen_eva

*Table A5. does exp driver sup for ref?

mixed dv exp Listen_eva stfdem i.voteincumbent ppltrst polintr lrs gndr i.education agea [pweight=pweight] if listenlead==1  & cntry!="CH" || country: 
mixed dv exp Listen_eva stfdem i.voteincumbent ppltrst polintr lrs gndr i.education agea [pweight=pweight] if listenlead==1  || country: 
mixed dv expcap Listen_eva stfdem i.voteincumbent ppltrst polintr lrs gndr i.education agea [pweight=pweight] if listenlead==1  || country: 
mixed dv explog Listen_eva stfdem i.voteincumbent ppltrst polintr lrs gndr i.education agea [pweight=pweight] if listenlead==1  || country: 

*Table A6. interaction swd, poltrust, satisfaction with government
mixed dv c.stfdem##i.listenlead i.voteincumbent ppltrst polintr lrs gndr i.education agea [pweight=pweight] || country:
mixed dv c.poltrust##i.listenlead i.voteincumbent ppltrst polintr lrs gndr i.education agea [pweight=pweight] || country:
mixed dv c.stfgov##i.listenlead i.voteincumbent ppltrst polintr lrs gndr i.education agea [pweight=pweight] || country:

*Table A7. different types of dissatisfaction
*courts
gen court_eva = cttresac
recode court_eva (10=0) (9=1) (8=2) (7=3) (6=4) (5=5) (4=6) (3=7) (2=8) (1=9) (0=10) // dissat in model
mixed dv c.court_eva stfdem i.voteincumbent ppltrst polintr lrs gndr i.education agea [pweight=pweight] || country:

*poverty
gen pov_eva = gvctzpvc
recode pov_eva (10=0) (9=1) (8=2) (7=3) (6=4) (5=5) (4=6) (3=7) (2=8) (1=9) (0=10) // dissat in model
mixed dv c.pov_eva stfdem i.voteincumbent ppltrst polintr lrs gndr i.education agea [pweight=pweight] || country:

*media
gen med_eva = meprinfc
recode med_eva (10=0) (9=1) (8=2) (7=3) (6=4) (5=5) (4=6) (3=7) (2=8) (1=9) (0=10) // dissat in model
mixed dv c.med_eva stfdem i.voteincumbent ppltrst polintr lrs gndr i.education agea [pweight=pweight] || country:

*Table A8. without SWD
*Evaluations listen
mixed dv c.Listen_eva  i.voteincumbent ppltrst polintr lrs gndr i.education agea [pweight=pweight] if rep_ideal==1  || country:

*evaluations lead
mixed dv c.Lead_eva  i.voteincumbent ppltrst polintr lrs gndr i.education agea [pweight=pweight] if rep_ideal==2 & nomiss==1 || country:

*interaction
mixed dv c.dissat##i.listenlead  i.voteincumbent ppltrst polintr lrs gndr i.education agea [pweight=pweight] || country:
